# Supplementary material for: Evolutionary Stability of Small Molecular Regulatory Networks That Exhibit Near-Perfect Adaptation
Source: Biology (Basel). 2023 Jun 9;12(6):841. doi: 10.3390/biology12060841 (PMC10295370; doi:10.3390/biology12060841)
Supplement: Supplementary file 1 [file biology-12-00841-s001.zip]

Archive with 3 entries (3 files):
- Supplementary Information Revised Version.pdf
- Supplementary Table 22.xls
- Supplementary Table 23.xls
