# Supplementary material for: Evolutionary Stability of Small Molecular Regulatory Networks That Exhibit Near-Perfect Adaptation
Source: Biology (Basel). 2023 Jun 9;12(6):841. doi: 10.3390/biology12060841 (PMC10295370; doi:10.3390/biology12060841)
Supplement: Supplementary file 1 [file biology-12-00841-s001.zip › Supplementary Table 22.xls]

## Sheet: Sheet1
Mean and standard deviation of each parameter, for each of the 27 IFFL-1 topologies.
For each topology, the statistics were calculated over a sample of high-scoring parameter sets (Z ≥ 10) from a random start run
with N=20 and R=20.
113131	γ1	γ2	ω10	ω20	ω30	ω12	ω13	ω21	ω23	ω31	ω32
Mean	1.45	0.11	-0.02	-0.02	0	-0.98	-0.14	0.89	-0.2	0.97	-0.96
S.dev.	0.63	0.01	0.03	0.03	0	0.11	0.1	0.14	0.11	0.06	0.07
113231	γ1	γ2	ω10	ω20	ω30	ω12	ω13	ω21	ω23	ω31	ω32
Mean	2.18	0.13	0	0	0.04	-1	-0.13	0.93	0	0.95	-0.98
S.dev.	0.58	0.06	0.01	0	0.04	0.01	0.04	0.11	0	0.07	0.04
113331	γ1	γ2	ω10	ω20	ω30	ω12	ω13	ω21	ω23	ω31	ω32
Mean	2.03	0.14	-0.07	-0.06	-0.1	-0.97	-0.13	0.85	0.26	0.97	-0.88
S.dev.	0.58	0.08	0.09	0.07	0.11	0.07	0.04	0.16	0.23	0.06	0.16
123131	γ1	γ2	ω10	ω20	ω30	ω12	ω13	ω21	ω23	ω31	ω32
Mean	2.05	0.16	-0.05	0	0.04	-0.99	0	0.88	-0.17	0.97	-0.95
S.dev.	0.53	0.09	0.05	0	0.04	0.03	0	0.13	0.08	0.06	0.08
123231	γ1	γ2	ω10	ω20	ω30	ω12	ω13	ω21	ω23	ω31	ω32
Mean	2.43	0.12	-0.06	0.01	0.06	-0.99	0	0.89	0	0.97	-0.96
S.dev.	0.52	0.03	0.07	0.01	0.05	0.06	0	0.13	0	0.06	0.07
123331	γ1	γ2	ω10	ω20	ω30	ω12	ω13	ω21	ω23	ω31	ω32
Mean	2.18	0.12	0	0	0.02	-1	0	0.95	0.16	0.97	-0.99
S.dev.	0.66	0.04	0	0.01	0.02	0.01	0	0.09	0.09	0.06	0.03
133131	γ1	γ2	ω10	ω20	ω30	ω12	ω13	ω21	ω23	ω31	ω32
Mean	2.45	0.11	-0.38	-0.06	-0.26	-0.92	0.52	0.82	-0.16	0.97	-0.63
S.dev.	0.44	0.02	0.18	0.06	0.15	0.12	0.24	0.19	0.09	0.06	0.21
133231	γ1	γ2	ω10	ω20	ω30	ω12	ω13	ω21	ω23	ω31	ω32
Mean	2.48	0.19	-0.46	-0.01	-0.01	-0.85	0.62	0.54	0	0.97	-0.9
S.dev.	0.46	0.14	0.16	0.02	0.01	0.16	0.22	0.12	0	0.06	0.12
133331	γ1	γ2	ω10	ω20	ω30	ω12	ω13	ω21	ω23	ω31	ω32
Mean	2.35	0.18	-0.38	-0.1	-0.26	-0.84	0.5	0.85	0.3	0.97	-0.64
S.dev.	0.5	0.11	0.17	0.13	0.12	0.26	0.22	0.16	0.22	0.06	0.2
213131	γ1	γ2	ω10	ω20	ω30	ω12	ω13	ω21	ω23	ω31	ω32
Mean	1.96	0.13	-0.43	-0.49	-0.41	0	-0.14	0.94	-0.32	0.98	-0.99
S.dev.	0.72	0.1	0.12	0.12	0.09	0	0.06	0.09	0.14	0.04	0.03
213231	γ1	γ2	ω10	ω20	ω30	ω12	ω13	ω21	ω23	ω31	ω32
Mean	0.65	0.14	-0.42	-0.5	-0.33	0	-0.16	0.92	0	0.96	-0.98
S.dev.	0.47	0.12	0.14	0.14	0.11	0	0.09	0.11	0	0.08	0.05
213331	γ1	γ2	ω10	ω20	ω30	ω12	ω13	ω21	ω23	ω31	ω32
Mean	1.51	0.12	-0.44	-0.11	0.01	0	-0.17	0.64	0.18	0.68	-0.96
S.dev.	0.53	0.02	0.15	0.04	0.02	0	0.11	0.22	0.16	0.08	0.08
223131	γ1	γ2	ω10	ω20	ω30	ω12	ω13	ω21	ω23	ω31	ω32
Mean	1.24	0.25	-0.47	-0.49	-0.39	0	0	0.93	-0.24	0.97	-0.99
S.dev.	0.34	0.37	0.14	0.14	0.1	0	0	0.11	0.14	0.06	0.04
223231	γ1	γ2	ω10	ω20	ω30	ω12	ω13	ω21	ω23	ω31	ω32
Mean	1.6	0.11	-0.43	-0.44	-0.4	0	0	0.89	0	0.96	-0.98
S.dev.	0.67	0.02	0.16	0.14	0.12	0	0	0.14	0	0.08	0.05
223331	γ1	γ2	ω10	ω20	ω30	ω12	ω13	ω21	ω23	ω31	ω32
Mean	2.53	0.11	0	-0.46	-0.33	0	0	0.55	0.78	0.98	-0.97
S.dev.	0.43	0.01	0.01	0.09	0.11	0	0	0.13	0.21	0.04	0.06
233131	γ1	γ2	ω10	ω20	ω30	ω12	ω13	ω21	ω23	ω31	ω32
Mean	0.75	0.21	-0.51	-0.48	-0.38	0	0.27	0.9	-0.28	0.95	-0.97
S.dev.	0.32	0.22	0.17	0.14	0.11	0	0.19	0.13	0.14	0.08	0.06
233231	γ1	γ2	ω10	ω20	ω30	ω12	ω13	ω21	ω23	ω31	ω32
Mean	0.91	0.19	-0.5	-0.49	-0.37	0	0.2	0.92	0	0.97	-0.98
S.dev.	0.45	0.27	0.17	0.15	0.1	0	0.16	0.11	0	0.07	0.05
233331	γ1	γ2	ω10	ω20	ω30	ω12	ω13	ω21	ω23	ω31	ω32
Mean	2.27	0.14	-0.52	-0.43	-0.4	0	0.29	0.91	0.34	0.97	-0.98
S.dev.	0.49	0.08	0.18	0.13	0.1	0	0.24	0.13	0.29	0.06	0.06
313131	γ1	γ2	ω10	ω20	ω30	ω12	ω13	ω21	ω23	ω31	ω32
Mean	0.48	0.19	-0.42	-0.52	-0.4	0.21	-0.15	0.94	-0.37	0.97	-0.99
S.dev.	0.27	0.18	0.13	0.12	0.1	0.16	0.07	0.1	0.13	0.06	0.04
313231	γ1	γ2	ω10	ω20	ω30	ω12	ω13	ω21	ω23	ω31	ω32
Mean	2.3	0.13	-0.4	-0.45	-0.41	0.27	-0.23	0.92	0	0.97	-0.98
S.dev.	0.49	0.04	0.14	0.13	0.11	0.22	0.18	0.11	0	0.06	0.05
313331	γ1	γ2	ω10	ω20	ω30	ω12	ω13	ω21	ω23	ω31	ω32
Mean	1.76	0.11	-0.44	-0.13	0	0.15	-0.21	0.58	0.24	0.68	-0.96
S.dev.	0.85	0.01	0.15	0.05	0	0.05	0.12	0.21	0.12	0.07	0.07
323131	γ1	γ2	ω10	ω20	ω30	ω12	ω13	ω21	ω23	ω31	ω32
Mean	2.14	0.13	-0.53	-0.08	0	0.12	0	0.48	-0.2	0.64	-0.95
S.dev.	0.66	0.04	0.17	0.02	0	0.03	0	0.15	0.08	0.07	0.07
323231	γ1	γ2	ω10	ω20	ω30	ω12	ω13	ω21	ω23	ω31	ω32
Mean	2.33	0.11	-0.45	-0.45	-0.42	0.33	0	0.92	0	0.97	-0.98
S.dev.	0.51	0.01	0.16	0.13	0.1	0.26	0	0.11	0	0.06	0.05
323331	γ1	γ2	ω10	ω20	ω30	ω12	ω13	ω21	ω23	ω31	ω32
Mean	1.36	0.13	-0.45	-0.46	-0.39	0.27	0	0.91	0.19	0.97	-0.98
S.dev.	0.42	0.06	0.16	0.13	0.1	0.21	0	0.12	0.12	0.06	0.05
333131	γ1	γ2	ω10	ω20	ω30	ω12	ω13	ω21	ω23	ω31	ω32
Mean	2.01	0.13	-0.53	-0.43	-0.42	0.18	0.38	0.9	-0.25	0.96	-0.98
S.dev.	0.54	0.04	0.18	0.14	0.12	0.1	0.27	0.14	0.14	0.08	0.06
333231	γ1	γ2	ω10	ω20	ω30	ω12	ω13	ω21	ω23	ω31	ω32
Mean	1.04	0.11	-0.52	-0.47	-0.4	0.27	0.36	0.92	0	0.97	-0.98
S.dev.	0.66	0.01	0.19	0.14	0.1	0.18	0.2	0.11	0	0.07	0.05
333331	γ1	γ2	ω10	ω20	ω30	ω12	ω13	ω21	ω23	ω31	ω32
Mean	2.13	0.13	-0.66	-0.12	0.01	0.23	0.3	0.62	0.37	0.68	-0.96
S.dev.	0.54	0.04	0.24	0.05	0.02	0.16	0.23	0.23	0.27	0.09	0.07
