# Supplementary material for: Evolutionary Stability of Small Molecular Regulatory Networks That Exhibit Near-Perfect Adaptation
Source: Biology (Basel). 2023 Jun 9;12(6):841. doi: 10.3390/biology12060841 (PMC10295370; doi:10.3390/biology12060841)
Supplement: Supplementary file 1 [file biology-12-00841-s001.zip › Supplementary Table 23.xls]

## Sheet: Sheet1
Mean and standard deviation of each parameter, for each of the 27 IFFL-4 topologies.
For each topology, the statistics were calculated over a sample of high-scoring parameter sets (Z ≥ 10) from a random start run
with N=20 and R=20.
111133	γ1	γ2	ω10	ω20	ω30	ω12	ω13	ω21	ω23	ω31	ω32
Mean	2.22	0.12	-0.11	0.42	-1.39	-0.3	-0.22	-0.87	-0.21	0.95	0.96
S.dev.	0.57	0.02	0.1	0.14	0.15	0.18	0.14	0.15	0.17	0.08	0.07
111233	γ1	γ2	ω10	ω20	ω30	ω12	ω13	ω21	ω23	ω31	ω32
Mean	1.19	0.13	0	0.47	-1.39	-0.39	-0.16	-0.86	0	0.95	0.96
S.dev.	0.59	0.14	0.01	0.16	0.15	0.17	0.08	0.15	0	0.08	0.07
111333	γ1	γ2	ω10	ω20	ω30	ω12	ω13	ω21	ω23	ω31	ω32
Mean	2.19	0.12	0.02	0.42	-1.41	-0.43	-0.14	-0.86	0.25	0.94	0.96
S.dev.	0.59	0.03	0.02	0.14	0.15	0.14	0.04	0.15	0.13	0.09	0.07
121133	γ1	γ2	ω10	ω20	ω30	ω12	ω13	ω21	ω23	ω31	ω32
Mean	1.61	0.13	-0.16	0.43	-1.38	-0.29	0	-0.88	-0.26	0.95	0.97
S.dev.	0.58	0.04	0.16	0.15	0.15	0.17	0	0.15	0.19	0.08	0.07
121233	γ1	γ2	ω10	ω20	ω30	ω12	ω13	ω21	ω23	ω31	ω32
Mean	1.29	0.16	-0.15	0.45	-1.38	-0.27	0	-0.88	0	0.96	0.97
S.dev.	0.42	0.2	0.12	0.15	0.14	0.16	0	0.14	0	0.08	0.06
121333	γ1	γ2	ω10	ω20	ω30	ω12	ω13	ω21	ω23	ω31	ω32
Mean	1.72	0.12	-0.13	0.45	-1.42	-0.3	0	-0.89	0.23	0.96	0.98
S.dev.	0.51	0.03	0.12	0.15	0.14	0.15	0	0.14	0.14	0.08	0.06
131133	γ1	γ2	ω10	ω20	ω30	ω12	ω13	ω21	ω23	ω31	ω32
Mean	2.29	0.14	-0.33	0.44	-1.39	-0.16	0.3	-0.9	-0.24	0.95	0.97
S.dev.	0.59	0.06	0.18	0.15	0.15	0.07	0.26	0.13	0.21	0.08	0.07
131233	γ1	γ2	ω10	ω20	ω30	ω12	ω13	ω21	ω23	ω31	ω32
Mean	2.34	0.17	-0.38	0.47	-1.41	-0.16	0.54	-0.91	0	0.97	0.98
S.dev.	0.51	0.12	0.17	0.13	0.14	0.09	0.29	0.12	0	0.07	0.06
131333	γ1	γ2	ω10	ω20	ω30	ω12	ω13	ω21	ω23	ω31	ω32
Mean	1.48	0.17	0.02	0.5	-1.4	-0.5	0.38	-0.89	0.14	0.94	0.97
S.dev.	0.7	0.15	0.04	0.15	0.13	0.18	0.2	0.12	0.05	0.07	0.06
211133	γ1	γ2	ω10	ω20	ω30	ω12	ω13	ω21	ω23	ω31	ω32
Mean	2.21	0.15	-0.36	0.45	-1.38	0	-0.21	-0.88	-0.25	0.96	0.97
S.dev.	0.62	0.08	0.14	0.14	0.16	0	0.12	0.14	0.19	0.08	0.07
211233	γ1	γ2	ω10	ω20	ω30	ω12	ω13	ω21	ω23	ω31	ω32
Mean	2.46	0.15	-0.36	0.41	-1.39	0	-0.16	-0.87	0	0.96	0.96
S.dev.	0.44	0.08	0.14	0.13	0.15	0	0.09	0.14	0	0.07	0.07
211333	γ1	γ2	ω10	ω20	ω30	ω12	ω13	ω21	ω23	ω31	ω32
Mean	1.44	0.12	-0.39	0.44	-1.4	0	-0.21	-0.88	0.25	0.95	0.96
S.dev.	0.55	0.02	0.14	0.15	0.14	0	0.12	0.13	0.1	0.07	0.07
221133	γ1	γ2	ω10	ω20	ω30	ω12	ω13	ω21	ω23	ω31	ω32
Mean	1.62	0.14	-0.41	0.45	-1.39	0	0	-0.89	-0.19	0.97	0.98
S.dev.	0.67	0.1	0.14	0.14	0.13	0	0	0.14	0.13	0.06	0.05
221233	γ1	γ2	ω10	ω20	ω30	ω12	ω13	ω21	ω23	ω31	ω32
Mean	1.6	0.14	-0.43	0.43	-1.38	0	0	-0.88	0	0.95	0.97
S.dev.	0.68	0.06	0.16	0.16	0.15	0	0	0.15	0	0.08	0.06
221333	γ1	γ2	ω10	ω20	ω30	ω12	ω13	ω21	ω23	ω31	ω32
Mean	2.15	0.12	-0.46	0.39	-1.4	0	0	-0.85	0.21	0.94	0.96
S.dev.	0.49	0.02	0.17	0.15	0.16	0	0	0.17	0.12	0.09	0.08
231133	γ1	γ2	ω10	ω20	ω30	ω12	ω13	ω21	ω23	ω31	ω32
Mean	0.98	0.12	-0.51	0.43	-1.36	0	0.3	-0.87	-0.15	0.95	0.97
S.dev.	0.45	0.05	0.19	0.15	0.15	0	0.21	0.15	0.06	0.08	0.07
231233	γ1	γ2	ω10	ω20	ω30	ω12	ω13	ω21	ω23	ω31	ω32
Mean	2.06	0.11	-0.56	0.34	-1.36	0	0.46	-0.82	0	0.94	0.96
S.dev.	0.56	0.02	0.22	0.14	0.17	0	0.28	0.18	0	0.1	0.08
231333	γ1	γ2	ω10	ω20	ω30	ω12	ω13	ω21	ω23	ω31	ω32
Mean	1.7	0.18	-0.5	0.43	-1.39	0	0.37	-0.87	0.2	0.95	0.96
S.dev.	0.8	0.2	0.2	0.16	0.16	0	0.28	0.15	0.11	0.08	0.08
311133	γ1	γ2	ω10	ω20	ω30	ω12	ω13	ω21	ω23	ω31	ω32
Mean	2.36	0.14	-1.13	0.14	-0.97	0.88	-0.13	-0.84	-0.17	0.96	0.67
S.dev.	0.48	0.08	0.15	0.08	0.2	0.15	0.04	0.18	0.11	0.07	0.2
311233	γ1	γ2	ω10	ω20	ω30	ω12	ω13	ω21	ω23	ω31	ω32
Mean	1.94	0.13	-0.61	0.36	-1.35	0.23	-0.15	-0.83	0	0.95	0.95
S.dev.	0.57	0.07	0.21	0.14	0.17	0.14	0.05	0.15	0	0.07	0.09
311333	γ1	γ2	ω10	ω20	ω30	ω12	ω13	ω21	ω23	ω31	ω32
Mean	1.9	0.14	-0.53	0.45	-1.4	0.14	-0.15	-0.89	0.15	0.97	0.97
S.dev.	0.7	0.09	0.15	0.15	0.14	0.06	0.06	0.13	0.06	0.06	0.06
321133	γ1	γ2	ω10	ω20	ω30	ω12	ω13	ω21	ω23	ω31	ω32
Mean	2.32	0.13	-1.15	0.13	-0.95	0.83	0	-0.77	-0.49	0.94	0.7
S.dev.	0.56	0.04	0.17	0.08	0.21	0.19	0	0.2	0.32	0.09	0.22
321233	γ1	γ2	ω10	ω20	ω30	ω12	ω13	ω21	ω23	ω31	ω32
Mean	2.54	0.15	-1.18	0.11	-0.9	0.88	0	-0.87	0	0.95	0.59
S.dev.	0.42	0.1	0.14	0.07	0.18	0.16	0	0.15	0	0.09	0.19
321333	γ1	γ2	ω10	ω20	ω30	ω12	ω13	ω21	ω23	ω31	ω32
Mean	2.07	0.11	-1.17	0.12	-0.95	0.85	0	-0.84	0.18	0.94	0.61
S.dev.	0.57	0.02	0.16	0.07	0.19	0.18	0	0.17	0.1	0.1	0.21
331133	γ1	γ2	ω10	ω20	ω30	ω12	ω13	ω21	ω23	ω31	ω32
Mean	2.43	0.16	-1.08	0.2	-1.05	0.61	0.34	-0.82	-0.31	0.95	0.71
S.dev.	0.45	0.11	0.35	0.14	0.27	0.35	0.23	0.18	0.21	0.09	0.26
331233	γ1	γ2	ω10	ω20	ω30	ω12	ω13	ω21	ω23	ω31	ω32
Mean	2.09	0.12	-1.26	0.09	-0.88	0.83	0.29	-0.83	0	0.94	0.57
S.dev.	0.55	0.02	0.19	0.07	0.2	0.19	0.2	0.18	0	0.1	0.21
331333	γ1	γ2	ω10	ω20	ω30	ω12	ω13	ω21	ω23	ω31	ω32
Mean	2.52	0.14	-1.24	0.11	-0.93	0.77	0.45	-0.82	0.15	0.94	0.59
S.dev.	0.45	0.07	0.25	0.09	0.22	0.28	0.24	0.19	0.06	0.09	0.24
